# Supplementary material for: A longitudinal comparison of drug use among 10-year-old children and 15-year-old adolescents from the German GINIplus and LISAplus birth cohorts
Source: Eur J Clin Pharmacol. 2015 Nov 19;72:301–10. doi: 10.1007/s00228-015-1977-x (PMC4751195; doi:10.1007/s00228-015-1977-x)
Supplement: Supplementary file 2 — (XLS 41 kb) [file 228_2015_1977_MOESM2_ESM.xls]

## Sheet: Supplementary Table S1
Supplementary Table S2 Odds ratios (with 95% confidence intervals) of drug use for various ATC groups (multivariate logistic regression model with backward elimination)
	ATC groups
	A03		H03		J01		M01		N02		N06		R01		R02		R03		R05		R06
Gender (ref=male)	8.56**	(4.08–17.94)	∙	∙	∙	∙	2.09**	(1.66–2.63)	1.71*	(1.27–2.31)	∙	∙	∙	∙	∙	∙	∙	∙	∙	∙	∙	∙
Study area (Ref=Munich)	∙	∙	∙	∙	∙	∙	∙	∙	∙	∙	∙	∙	∙	∙	∙	∙	∙	∙	∙	∙	∙	∙
Leipzig	∙	∙	∙	∙	∙	∙	0.71a	(0.46–1.07)	∙	∙	∙	∙	∙	∙	∙	∙	∙	∙	∙	∙	∙	∙
Bad Honnef	∙	∙	∙	∙	∙	∙	1.64	(1.05–2.56)	∙	∙	∙	∙	∙	∙	∙	∙	∙	∙	∙	∙	∙	∙
Wesel	∙	∙	∙	∙	∙	∙	0.77a	(0.59–1.02)	∙	∙	∙	∙	∙	∙	∙	∙	∙	∙	∙	∙	∙	∙
Maternal education (Ref=low)	∙	∙	∙	∙	∙	∙	∙	∙	∙	∙	∙	∙	∙	∙	∙	∙	∙	∙	∙	∙	∙	∙
Middle	∙	∙	∙	∙	∙	∙	∙	∙	∙	∙	∙	∙	∙	∙	∙	∙	∙	∙	∙	∙	∙	∙
High	∙	∙	∙	∙	∙	∙	∙	∙	∙	∙	∙	∙	∙	∙	∙	∙	∙	∙	∙	∙	∙	∙
Parental income (Ref=low)	∙	∙	∙	∙	∙	∙	∙	∙	∙	∙	∙	∙	∙	∙	∙	∙	∙	∙	∙	∙	∙	∙
Medium	∙	∙	0.32*	(0.16–0.65)	∙		0.97a	(0.66–1.42)	∙	∙	0.56a	(0.27–1.16)	∙	∙	∙	∙	∙	∙	∙	∙	1.23a	(0.63–2.41)
High	∙	∙	0.29*	(0.15–0.57)	∙	∙	1.32a	(0.91–1.92)	∙	∙	0.28*	(0.13–0.60)	∙	∙	∙	∙	∙	∙	∙	∙	1.87a	(1.00–3.52)
Chronic disease (Ref= no)	∙	∙	∙	∙	∙	∙	∙	∙	∙	∙	∙	∙	1.91**	(1.42–2.56)	∙	∙	8.71**	(4.92–15.42)	∙	∙	7.36**	(4.66–11.62)
Previous use of A03 (Ref=no)	∙	∙	∙	∙	∙	∙	∙	∙	∙	∙	∙	∙	∙	∙	∙	∙	∙	∙	∙	∙	∙	∙
Previous use of H03 (Ref=no)	∙	∙	78.97**	(38.55–161.77)	∙	∙	∙	∙	∙	∙	∙	∙	∙	∙	∙	∙	∙	∙	∙	∙	∙	∙
Previous use of J01 (Ref=no)	∙	∙	∙	∙	3.95*	(1.75–8.91)	∙	∙	∙	∙	∙	∙	∙	∙	∙	∙	3.82*	(1.49–9.79)	∙	∙	∙	∙
Previous use of M01 (Ref=no)	∙	∙	∙	∙	∙	∙	3.37**	(2.28–4.99)	∙	∙	∙	∙	2.11*	(1.27–3.49)	∙	∙	∙	∙	∙	∙	∙	∙
Previous use of N02 (Ref=no)	2.5	(1.21–5.17)	∙	∙	∙	∙	2.84**	(1.97–4.08)	3.25**	(2.13–4.94)	∙	∙	∙	∙	∙	∙	∙	∙	∙	∙	∙	∙
Previous use of N06 (Ref=no)	∙	∙	∙	∙	∙	∙	∙	∙	∙	∙	89.28**	(49.86–159.90)	∙	∙	∙	∙	∙	∙	∙	∙	∙	∙
Previous use of R01 (Ref=no)	∙	∙	∙	∙	∙	∙	∙	∙	∙	∙	∙	∙	2.54**	(1.74–3.71)	∙	∙	∙	∙	∙	∙	∙	∙
Previous use of R02 (Ref=no)	∙	∙	∙	∙	2.83	(1.10–7.28)	∙	∙	2.37*	(1.24–4.52)	∙	∙	∙	∙	3.74*	(1.67–8.38)	∙	∙	∙	∙	∙	∙
Previous use of R03 (Ref=no)	∙	∙	∙	∙	∙	∙	1.93*	(1.22–3.05)	∙	∙	∙	∙	∙	∙	∙	∙	17.71**	(11.08–28.32)	∙	∙	2.65*	(1.59–4.42)
Previous use of R05 (Ref=no)	∙	∙	∙	∙	∙	∙	1.38	(1.01–1.89)	∙	∙	∙	∙	∙	∙	∙	∙	∙	∙	2.21**	(1.56–3.13)	1.91	(1.16–3.13)
Previous use of R06 (Ref=no)	∙	∙	∙	∙	∙	∙	∙	∙	∙	∙	∙	∙	2.26*	(1.23–4.17)	∙	∙	∙	∙	∙	∙	5.38**	(2.99–9.67)
A03 Drugs for functional gastrointestinal disorders
H03 Thyroid therapy
J01 Antibacterials for systemic use
M01 Antiinflammatory drugs
N02 Analgesics
N06 Psychoanaleptics
R01 Nasal preparations
R02 Throat preparations
R03 Drugs for obstructive airway diseases
R05 Cough and cold preparations
R06 Antihistamines for systemic use
Ref reference
Point estimates in italics were significant at p<0.05
*significant at p<0.01
**significant at p<0.0001
avariable remained in the final model, but the calculated point estimate was not significant at p<0.05
∙ variable removed from the model by backward elimination
